# Supplementary material for: Discovering the Mutational Profile of Early Colorectal Lesions: A Translational Impact
Source: Cancers (Basel). 2021 Apr 25;13(9):2081. doi: 10.3390/cancers13092081 (PMC8123354; doi:10.3390/cancers13092081)
Supplement: Supplementary file 1 [file cancers-13-02081-s001.zip]

Archive with 1 entries (1 files):
- cancers-1190138-supplementary.pdf
